# Supplementary material for: Tyrosine Kinase Inhibitors Improved Survival of Critically Ill EGFR-Mutant Lung Cancer Patients Undergoing Mechanical Ventilation
Source: Biomedicines. 2021 Oct 8;9(10):1416. doi: 10.3390/biomedicines9101416 (PMC8533530; doi:10.3390/biomedicines9101416)
Supplement: Supplementary file 1 [file biomedicines-09-01416-s001.zip]

Archive with 1 entries (1 files):
- biomedicines-1397359-supplementary.pdf
